# Supplementary material for: 1,5,6-Trimethoxy-2,7-dihydroxyphenanthrene from Dendrobium officinale Exhibited Antitumor Activities for HeLa Cells
Source: Int J Mol Sci. 2023 Oct 19;24(20):15375. doi: 10.3390/ijms242015375 (PMC10607032; doi:10.3390/ijms242015375)
Supplement: Supplementary file 1 [file ijms-24-15375-s001.zip]

Archive with 1 entries (1 files):
- ijms-2587315-supplementary.pdf
